# Supplementary material for: iSupport for Young Carers: An Adaptation of an e-Health Intervention for Young Dementia Carers
Source: Int J Environ Res Public Health. 2022 Dec 22;20(1):127. doi: 10.3390/ijerph20010127 (PMC9819145; doi:10.3390/ijerph20010127)
Supplement: Supplementary file 1 [file ijerph-20-00127-s001.zip]

Archive with 1 entries (1 files):
- ijerph-2074541-supplementary.pdf
